# Supplementary material for: Novel Functional Grape Juices Fortified with Free or Immobilized Lacticaseibacillus rhamnosus OLXAL-1
Source: Microorganisms. 2023 Mar 2;11(3):646. doi: 10.3390/microorganisms11030646 (PMC10051719; doi:10.3390/microorganisms11030646)
Supplement: Supplementary file 1 [file microorganisms-11-00646-s001.zip]

Archive with 1 entries (1 files):
- microorganisms-2216918-supplementary/Nikolaou et al_Supplementary_R.pdf
